# Supplementary material for: Microbiology and Outcomes of Institutionalized Patients With Stroke-Associated Pneumonia: An Observational Cohort Study
Source: Front Microbiol. 2021 Dec 3;12:720051. doi: 10.3389/fmicb.2021.720051 (PMC8678279; doi:10.3389/fmicb.2021.720051)
Supplement: Supplementary file 1 [file Data_Sheet_1.zip]

Archive with 1 entries (1 files):
- Table 1 (1).DOCX
